# Supplementary material for: Theoretical Investigations on the Reactivity of Hydrogen Peroxide toward 2,3,7,8-Tetrachlorodibenzo-p-dioxin
Source: Molecules. 2018 Oct 31;23(11):2826. doi: 10.3390/molecules23112826 (PMC6278397; doi:10.3390/molecules23112826)
Supplement: Supplementary file 1 [file molecules-23-02826-s001.zip]

Archive with 1 entries (1 files):
- molecules-380137-SI.pdf
